# Supplementary material for: How Heuristic Credibility Cues Shape Perceived Credibility on Social Media: A Meta-Analysis of Experimental Research
Source: Behav Sci (Basel). 2026 Jul 13;16(7):1184. doi: 10.3390/bs16071184 (PMC13404863; doi:10.3390/bs16071184)
Supplement: Supplementary file 1 [file behavsci-16-01184-s001.zip]

Archive with 1 entries (1 files):
- behavsci-4385877-supplementary.pdf
